# Supplementary material for: Brain Uptake of Folate Forms in the Presence of Folate Receptor Alpha Antibodies in Young Rats: Folate and Antibody Distribution
Source: Nutrients. 2023 Feb 25;15(5):1167. doi: 10.3390/nu15051167 (PMC10005127; doi:10.3390/nu15051167)
Supplement: Supplementary file 1 [file nutrients-15-01167-s001.zip]

Archive with 1 entries (1 files):
- nutrients-2215803-supplementary.pdf
